# Supplementary material for: Status of Pratylenchus coffeae in banana-growing areas of Tanzania
Source: Physiol Mol Plant Pathol. 2019 Jan;105:102–9. doi: 10.1016/j.pmpp.2018.08.002 (PMC6472606; doi:10.1016/j.pmpp.2018.08.002)
Supplement: Data Profile [file mmc1.xml]

<?xml version="1.0" encoding="UTF-8" standalone="no"?><data:data><datasets><author>nluambano@yahoo.com</author><type>0</type><dataset><value>3</value><reason>Other (please explain)</reason><comments>Data used has been presented as means on figure and tables within manuscript</comments></dataset></datasets></data:data>
